# Supplementary material for: Long-term trends and comparison of the burden of lower respiratory tract infections in China and globally from 1990 to 2021: an analysis based on the Global Burden of Disease study 2021
Source: Front Public Health. 2024 Dec 10;12:1507672. doi: 10.3389/fpubh.2024.1507672 (PMC11666531; doi:10.3389/fpubh.2024.1507672)
Supplement: Supplementary Table 1 — All-age cases and age-standardized prevalence, morbidity, mortality, YLL, YLD, and DALY rates of lower respiratory tract infections in China and Global, 2019. [file Table_1.xlsx]

## Sheet: Sheet1
Supplementary Table 1. All-age cases and age-standardized prevalence, morbidity, mortality, YLL, YLD, and DALY rates of lower respiratory tract infections in China and Global, 2019
Location	Measure	All-ages cases			Age-standardized rates per 100000 people
		Total	Male	Female	Total	Male	Female
China	Prevalence	1118028 (1044364,1196930)	594238 (554771,638556)	523789 (488575,565521)	75.71 (70.97,81.21)	85.69 (79.92,92.78)	69.47 (64.55,75.14)
	Incidence	49990284 (46645202,53587529)	26612101 (24891790,28656574)	23378184 (21780656,25312436)	3368.05 (3139.63,3641.77)	3823.47 (3555.7,4158.91)	3081.71 (2862.93,3343.88)
	Deaths	198571 (168464,239921)	114653 (95947,136885)	83918 (65122,116404)	14.42 (12.36,17.33)	20.97 (17.8,24.61)	10.63 (8.38,14.48)
	DALYs (Disability-Adjusted Life Years)	4250711 (3727435,4941766)	2566052 (2203947,3032167)	1684659 (1388497,2173538)	354.22 (312.82,403.54)	452.13 (397.59,521.31)	278.82 (235.66,338.14)
	YLDs (Years Lived with Disability)	65394 (43441,89059)	34945 (23240,47808)	30449 (20091,41497)	4.45 (2.95,6.06)	5.02 (3.34,6.87)	4.1 (2.7,5.63)
	YLLs (Years of Life Lost)	4185317 (3664511,4877878)	2531106 (2165396,2996317)	1654210 (1360822,2144144)	349.77 (307.9,399.74)	447.12 (392.77,515.79)	274.72 (231.71,333.79)
Global	Prevalence	8134942 (7737117,8633985)	4415956 (4200651,4684204)	3718986 (3540150,3942356)	104.61 (99.56,110.93)	118.41 (112.56,125.64)	92.61 (88.23,97.92)
	Incidence	369174683 (349123697,390500072)	200173467 (189062809,211964305)	169001216 (159881028,178810876)	4744.93 (4497.06,5011.96)	5368.29 (5085.18,5671.87)	4203.86 (3977.32,4447.52)
	Deaths	2549852 (2316876,2749436)	1355042 (1252876,1466595)	1194809 (1047153,1304140)	34.69 (31.57,37.55)	40.87 (37.67,44.18)	30.15 (26.49,32.9)
	DALYs (Disability-Adjusted Life Years)	103323271 (91618467,116062311)	55826732 (49084734,62873471)	47496539 (41113362,53127569)	1469.96 (1295.61,1655.4)	1595.91 (1398.55,1800.54)	1360.49 (1173.52,1528.7)
	YLDs (Years Lived with Disability)	481873 (327009,661593)	263231 (177407,361780)	218642 (148376,301101)	6.2 (4.22,8.52)	7.03 (4.76,9.61)	5.47 (3.72,7.56)
	YLLs (Years of Life Lost)	102841398 (91003012,115577585)	55563501 (48795029,62607105)	47277897 (40895967,52898340)	1463.75 (1288.21,1648.31)	1588.88 (1391.02,1793.43)	1355.01 (1167.42,1522.02)
