# Supplementary material for: Long-term trends and comparison of the burden of lower respiratory tract infections in China and globally from 1990 to 2021: an analysis based on the Global Burden of Disease study 2021
Source: Front Public Health. 2024 Dec 10;12:1507672. doi: 10.3389/fpubh.2024.1507672 (PMC11666531; doi:10.3389/fpubh.2024.1507672)
Supplement: Supplementary Table 2 — Joinpoint regression analysis: trends in age-standardized incidence and mortality (per 100,000 population) for both sexes in China and globally, 1990–2021. [file Table_2.xlsx]

## Sheet: Sheet1
Supplementary Table 2. Joinpoint regression analysis: trends in age-standardized incidence and mortality (per 100 000 population) for both sexes in China and globally, 1990-2021.
		sex_name	Model	Segment	Segment Start	Segment End	APC	APC 95% LCL	APC 95% UCL	APC Significant	Test Statistic	P-Value
China	Incidence	Both	5	0	1990	1995	-1.2978	-1.4502	-1.1453	1	-18.0271	<0.001
		Both	5	1	1995	2000	-2.6557	-2.8683	-2.4427	1	-26.2479	<0.001
		Both	5	2	2000	2006	-1.6653	-1.8216	-1.5088	1	-22.5084	<0.001
		Both	5	3	2006	2010	-2.5895	-2.9499	-2.2278	1	-15.0875	<0.001
		Both	5	4	2010	2019	-0.9467	-1.032	-0.8613	1	-23.5182	<0.001
		Both	5	5	2019	2021	-8.3218	-9.0566	-7.5812	1	-23.0153	<0.001
		Female	2	0	1990	2012	-2.2903	-2.3391	-2.2415	1	-95.6856	<0.001
		Female	2	1	2012	2019	-1.0646	-1.4456	-0.682	1	-5.7242	7e-06
		Female	2	2	2019	2021	-7.3849	-9.5676	-5.1495	1	-6.639	1e-06
		Male	5	0	1990	1995	-0.5465	-0.7061	-0.3867	1	-7.275	3e-06
		Male	5	1	1995	2000	-2.8783	-3.1048	-2.6512	1	-26.6565	<0.001
		Male	5	2	2000	2006	-0.9648	-1.1294	-0.7999	1	-12.4206	<0.001
		Male	5	3	2006	2010	-2.5608	-2.9317	-2.1885	1	-14.499	<0.001
		Male	5	4	2010	2019	-0.548	-0.6352	-0.4608	1	-13.3599	<0.001
		Male	5	5	2019	2021	-9.8585	-10.5875	-9.1236	1	-27.2443	<0.001
	Death	Both	4	0	1990	1996	-2.6986	-3.268	-2.1258	1	-9.7924	<0.001
		Both	4	1	1996	2004	-5.9971	-6.3816	-5.6111	1	-31.7043	<0.001
		Both	4	2	2004	2007	-8.5644	-11.5054	-5.5257	1	-5.7538	1.9e-05
		Both	4	3	2007	2015	-5.0815	-5.6035	-4.5567	1	-19.8696	<0.001
		Both	4	4	2015	2021	-2.8023	-3.7107	-1.8854	1	-6.3597	5e-06
		Female	4	0	1990	1996	-3.1898	-3.7513	-2.6251	1	-11.709	<0.001
		Female	4	1	1996	2004	-6.6543	-7.0483	-6.2586	1	-34.2035	<0.001
		Female	4	2	2004	2007	-9.485	-12.2977	-6.582	1	-6.6322	3e-06
		Female	4	3	2007	2015	-6.192	-6.7415	-5.6393	1	-22.859	<0.001
		Female	4	4	2015	2021	-2.5834	-3.542	-1.6152	1	-5.5602	2.8e-05
		Male	4	0	1990	1996	-2.173	-2.7694	-1.573	1	-7.5482	1e-06
		Male	4	1	1996	2004	-5.0523	-5.4292	-4.6739	1	-27.3816	<0.001
		Male	4	2	2004	2007	-7.0152	-9.8446	-4.097	1	-4.9451	0.000105
		Male	4	3	2007	2015	-4.3754	-4.8496	-3.8988	1	-18.9071	<0.001
		Male	4	4	2015	2021	-2.8858	-3.8891	-1.872	1	-5.9239	1.3e-05
Global	Incidence	Both	2	0	1990	2010	-0.8678	-0.907	-0.8286	1	-45.4597	<0.001
		Both	2	1	2010	2019	-1.3052	-1.4563	-1.1539	1	-17.6962	<0.001
		Both	2	2	2019	2021	-5.255	-6.5267	-3.9661	1	-8.2448	<0.001
		Female	2	0	1990	2009	-0.9397	-0.9843	-0.895	1	-43.2178	<0.001
		Female	2	1	2009	2019	-1.4408	-1.5742	-1.3073	1	-22.1253	<0.001
		Female	2	2	2019	2021	-4.3398	-5.7097	-2.95	1	-6.3485	1e-06
		Male	2	0	1990	2010	-0.8322	-0.8747	-0.7898	1	-40.2987	<0.001
		Male	2	1	2010	2019	-1.1679	-1.3326	-1.0029	1	-14.5372	<0.001
		Male	2	2	2019	2021	-6.2554	-7.6325	-4.8578	1	-9.009	<0.001
	Death	Both	3	0	1990	1995	-0.7181	-1.1118	-0.3228	1	-3.7717	0.00112
		Both	3	1	1995	2009	-2.4302	-2.5127	-2.3477	1	-60.4904	<0.001
		Both	3	2	2009	2019	-1.8198	-1.9848	-1.6546	1	-22.713	<0.001
		Both	3	3	2019	2021	-10.0539	-11.8661	-8.2044	1	-10.8263	<0.001
		Female	3	0	1990	1996	-1.2422	-1.5307	-0.953	1	-8.8876	<0.001
		Female	3	1	1996	2009	-2.6251	-2.718	-2.5321	1	-57.9317	<0.001
		Female	3	2	2009	2019	-1.917	-2.075	-1.7586	1	-24.957	<0.001
		Female	3	3	2019	2021	-11.1138	-12.961	-9.2273	1	-11.6662	<0.001
		Male	4	0	1990	1995	-0.5022	-0.8958	-0.107	1	-2.6683	0.01567
		Male	4	1	1995	2010	-2.2975	-2.3711	-2.2239	1	-64.8253	<0.001
		Male	4	2	2010	2015	-1.3252	-1.8436	-0.8042	1	-5.3217	4.7e-05
		Male	4	3	2015	2019	-2.4543	-3.3796	-1.5202	1	-5.4777	3.3e-05
		Male	4	4	2019	2021	-8.5584	-10.4101	-6.6684	1	-9.1881	<0.001
